# Supplementary material for: Genetic Prοpensity for Different Aspects of Dementia Pathology and Cognitive Decline in a Community Elderly Population
Source: Int J Mol Sci. 2025 Jan 22;26(3):910. doi: 10.3390/ijms26030910 (PMC11817854; doi:10.3390/ijms26030910)
Supplement: Supplementary file 1 [file ijms-26-00910-s001.zip]

Archive with 1 entries (1 files):
- ijms-3392531-supplementary.pdf
